# Supplementary material for: ATOH8 is crucial for the differentiation of human trophoblast stem cells into extravillous trophoblasts
Source: Sci Rep. 2025 Nov 4;15:38582. doi: 10.1038/s41598-025-22484-3 (PMC12586484; doi:10.1038/s41598-025-22484-3)
Supplement: Supplementary file 2 — Supplementary Information 2. [file 41598_2025_22484_MOESM2_ESM.xlsx]

## Sheet: Supplementary Table 1
Supplementary Table 1. DEGs in ATOH8-depleted EVT
Downregulated genes	upregulated genes
ACAN	A2M
ACO1	A2ML1
ACOX2	AATK
ACSL4	ABCA10
ADA	ABCA3
ADAM12	ABCA4
ADAM19	ABCA9
ADAMTS20	ABCC2
ADAMTS3	ABCC6
ADAMTS4	ABCG1
ADAMTS7P3	ABLIM1
ADAP2	ACAP1
ADCY7	ACBD7
ADGRG6	ACE2
AFAP1	ACHE
AFAP1-AS1	ACOXL
AFAP1L1	ACP3
AFF1	ACSF3
AFF4	ACSL3
AGAP5	ACSM3
AGAP7P	ACSS1
AGPAT4	ACTA1
AHCTF1	ACTA2
AHRR	ACTBL2
AIF1L	ACTG2
AIRE	ADAM23
AJAP1	ADAMTS9
AK5	ADAMTSL5
AKAP17BP	ADCY3
AKT1	ADGRA2
ALDH1L2	ADGRF1
ALOX15B	ADGRG1
ALPL	ADGRL2
AMIGO2	ADGRL3
AMPD3	ADHFE1
AMZ1	ADI1
ANGPT1	ADIRF
ANGPTL4	ADIRF-AS1
ANKDD1A	ADORA2A
ANKHD1-EIF4EBP3	ADORA2A-AS1
ANKIB1	ADPRS
ANKRD13A	ADRA1D
ANKRD18A	ADRA2C
ANKRD24	ADRB1
ANKRD26P3	ADRB2
ANKRD30A	AEBP1
ANKRD50	AFAP1L2
ANKRD53	AFDN-DT
ANTXR2	AGAP1
ANXA4	AGAP3
AP3M2	AGL
APBB1IP	AGPAT2
APLP1	AGPAT3
APOL4	AGRN
APRG1	AHDC1
AQP11	AHNAK2
AQP9	AIG1
ARHGAP31	AIM2
ARHGAP33	AK9
ARHGEF16	AKAP12
ARHGEF2	ALCAM
ARHGEF7	ALDH1A1
ARL13B	ALDH1A3
ARL6	ALDH3A2
ARL8B	ALDH4A1
ARLNC1	ALDH5A1
ARMC2	ALDH7A1
ARSG	ALOX5
ARSK	ALS2CL
ASAH2	AMER2
ASAH2B	AMFR
ASAP3	AMIGO1
ASCL2	AMN
ASIC1	AMOT
ATAD1	AMOTL1
ATF1	AMOTL2
ATG4C	ANAPC15
ATM	ANK1
ATOH8	ANKH
ATOSB	ANKK1
ATP2A1	ANKRD1
ATP6V1B1-AS1	ANKRD2
B3GNT7	ANKRD20A5P
BAIAP2L1	ANKRD23
BBOF1	ANKRD33B
BEAN1	ANKRD34A
BEND3P1	ANKRD34B
BGN	ANKRD65
BICRAL	ANKS6
BIN2	ANKUB1
BIN2P1	ANLN
BLTP3B	ANOS1
BMP2K	ANTKMT
BMPR2	ANXA3
BMT2	ANXA8
BRWD3	ANXA8L1
BTBD8	ANXA9
BVES	AOC1
BZW1P2	AOPEP
C18orf32	AP1S3
C18orf54	AP2S1
C1orf54	APBB1
C1QTNF12	APBB2
C2orf76	APLP2
C2orf88	APMAP
C8orf88	APOBEC3B
CA2	APOBEC3C
CADM2	APOBEC3D
CALHM2	APOBEC3G
CALHM3	APOBEC3H
CALU	APOL1
CAP1P1	ARAP2
CASKIN1	ARAP3
CASP16P	AREG
CASP1P2	ARG2
CASP8AP2	ARHGAP18
CAV2	ARHGAP22
CAVIN4	ARHGAP23
CBL	ARHGAP26
CBLB	ARHGAP35
CCDC122	ARHGAP40
CCDC134	ARHGAP44
CCDC144A	ARHGAP8
CCDC162P	ARHGEF28
CCDC62	ARHGEF40
CCDC80	ARID5A
CCDC88A	ARL10
CCNE1	ARL15
CCNT2	ARL4C
CCNYL1	ARL4D
CCR1	ARMC5
CCSAP	ARRB1
CCSER1	ARRB2
CD22	ARSI
CD68	ART4
CD7	ARTN
CDC42SE2	ARVCF
CDHR1	ASAP2
CDK17	ASB18
CDK19	ASNS
CDK7	ASNSP1
CEACAM1	ATG4D
CEACAMP10	ATP10A
CELA1	ATP12A
CEND1	ATP5F1D
CEP170	ATP6V0A4
CERS5	ATP6V0D1-DT
CGB1	ATP6V0E2
CGB2	ATP6V1C2
CGB7	ATP8B1
CHD1	ATP8B2
CHD9	AXL
CHMP2B	B3GNT3
CHRM5	B3GNTL1
CHRNA5	B4GALNT3
CHRNE	B4GALNT4
CHST10	B4GALT6
CHSY1	B9D1
CILK1	BAG1
CILP2	BAIAP2
CKAP4	BAMBI
CLDND1	BATF
CLEC7A	BATF2
CMKLR2	BATF3
CMTM3	BCAM
CNTNAP3P2	BCAN-AS1
COG6	BCAN-AS2
COL21A1	BCAS4
COL27A1	BCAT1
COL4A1	BCAT2
COL4A2	BCHE
COL5A2	BCL2L1
COL9A3	BCYRN1
COPZ2	BDKRB2
CPED1	BEND7
CPM	BEST1
CPNE8	BEX2
CPT1A	BEX3
CPXM1	BFSP2-AS1
CRABP2	BICD1
CRAT	BICDL2
CREB3L2	BID
CRISPLD1	BIK
CROCCP3	BIN1
CRYBG3	BIRC3
CSF2RB	BIRC5
CSGALNACT1	BMP6
CSGALNACT2	BMP7
CSH1	BMPR1A
CSH2	BMS1P13
CSRP1-AS1	BNIPL
CTAGE4	BOLA2
CUL4B	BRME1
CYP24A1	BSPRY
CYP26B1	BST2
CYP2U1	BTBD19
CYP39A1	BTBD3
CYS1	BTN2A2
CYTIP	BTN3A3
DACH2	BUB1B
DCLRE1B	C11orf16
DDIT4L	C11orf52
DDR2	C11orf80
DENND5B	C14orf132
DEPDC7	C16orf91
DGCR5	C17orf113
DHCR24	C19orf33
DIO2	C1orf116
DIXDC1	C1orf210
DKFZP434A062	C1orf216
DLAT	C1orf226
DLX4	C1R
DLX5	C1S
DLX6	C3
DLX6-AS1	C3orf52
DNAAF9	C3orf62
DNAJB13	C3orf70
DNM2	C4BPB
DNMT3L	C4orf48
DOCK5	C6orf132
DPPA4	CA12
DPY19L2	CA13
DSEL	CA8
DSP	CACNA2D3
DUOX1	CACNG4
DUOX2	CADM1
DUOXA1	CADM4
EBI3	CALHM4
EBLN3P	CALHM5
EFCAB2	CAPN8
EFNA1	CAPS
EFS	CARD11
EGFR-AS1	CARMIL2
EGR3	CATSPERG
EHBP1	CAVIN1
EHD3	CAVIN2
EIF4E1B	CBLN2
ELAPOR2	CBR1
ELF4	CBR3
ELFN2	CBX4
ELL2	CBX6
ELMO1	CBX7
ELOVL2	CCBE1
ELOVL5	CCDC102A
EML5	CCDC141
ENSG00000212371	CCDC149
ENSG00000213067	CCDC24
ENSG00000215861	CCDC34
ENSG00000219992	CCDC54
ENSG00000224985	CCDC54-AS1
ENSG00000228549	CCDC57
ENSG00000229616	CCDC68
ENSG00000230863	CCDC85B
ENSG00000231811	CCDC88C
ENSG00000233359	CCDC9B
ENSG00000234261	CCL28
ENSG00000235056	CCL5
ENSG00000235296	CCN1
ENSG00000235609	CCND1
ENSG00000236304	CCND2
ENSG00000241889	CCNI2
ENSG00000246203	CCNJL
ENSG00000246308	CCNO
ENSG00000246596	CCR2
ENSG00000248751	CCR3
ENSG00000249207	CCT6B
ENSG00000251584	CD109
ENSG00000253194	CD14
ENSG00000253778	CD163L1
ENSG00000253821	CD320
ENSG00000254115	CD44
ENSG00000254162	CD58
ENSG00000254810	CD69
ENSG00000255663	CD70
ENSG00000255860	CD74
ENSG00000258649	CD81
ENSG00000259676	CD82
ENSG00000259959	CD99
ENSG00000260578	CD99P1
ENSG00000260777	CDA
ENSG00000261227	CDC20
ENSG00000261512	CDC42EP3
ENSG00000261606	CDC42EP5
ENSG00000261745	CDC45
ENSG00000261762	CDCA7
ENSG00000264456	CDH10
ENSG00000264486	CDH23
ENSG00000266709	CDH3
ENSG00000266830	CDIP1
ENSG00000267335	CDK14
ENSG00000267397	CDK18
ENSG00000267787	CDK6
ENSG00000267886	CDKN1A
ENSG00000267943	CDKN2B
ENSG00000268864	CEL
ENSG00000270504	CELF5
ENSG00000270533	CELSR1
ENSG00000272655	CEMIP2
ENSG00000273443	CENPA
ENSG00000273485	CENPP
ENSG00000277675	CENPS
ENSG00000277701	CENPV
ENSG00000277738	CENPW
ENSG00000278730	CEP19
ENSG00000279233	CEP68
ENSG00000279254	CERS4
ENSG00000279386	CES2
ENSG00000279569	CFAP300
ENSG00000279970	CFAP57
ENSG00000280385	CFD
ENSG00000280571	CGN
ENSG00000285188	CHAF1B
ENSG00000285839	CHAT
ENSG00000285899	CHCHD6
ENSG00000285943	CHDH
ENSG00000286073	CHGA
ENSG00000286177	CHI3L2
ENSG00000286185	CHRNB1
ENSG00000286239	CHST6
ENSG00000286467	CHTF18
ENSG00000286927	CISD1
ENSG00000287093	CITED4
ENSG00000287385	CLCA2
ENSG00000288022	CLCN2
ENSG00000288041	CLDN1
ENSG00000288271	CLDN11
ENSG00000288749	CLDN19
ENSG00000288783	CLDN23
ENSG00000288927	CLDN3
ENSG00000288947	CLDN4
ENSG00000289089	CLDN6
ENSG00000289091	CLDN9
ENSG00000289131	CLSTN1
ENSG00000289353	CLTRN
ENSG00000289520	CLU
ENSG00000289609	CLYBL
ENSG00000290032	CMPK2
ENSG00000290685	CMTM7
ENSG00000290791	CMYA5
ENSG00000290851	CNBD2
ENSG00000290976	CNDP2
ENSG00000290983	CNFN
ENSG00000291067	CNGB1
ENSG00000291132	CNKSR3
ENSG00000291133	CNN1
ENSG00000291156	CNN3
ENSG00000291168	CNN3-DT
ENTPD1	CNNM1
EOGT	CNOT6LP1
EPAS1	CNTN5
EPO	CNTNAP1
EPOR	COL12A1
ERBB2	COL17A1
ERGIC1	COL18A1
ERO1A	COL1A1
ERVFRD-1	COL1A2
ERVV-1	COL3A1
ERVV-2	COL4A5
EXTL1	COL4A6
FAM114A1	COL6A1
FAM117A	COLEC12
FAM162B	COMMD4
FAM163A	COMMD5
FAM171A2	COPS9
FAM172A	CORO2B
FAM217B	COX6B2
FAM78A	CPA4
FAM81A	CPAMD8
FAM83D	CPE
FAM8A1	CPNE2
FANCE	CPPED1
FAT2	CPQ
FBXL17	CRACDL
FER1L4	CRACR2B
FERMT2	CRB3
FES	CREG2
FGD1	CRIM1
FGFR1	CRIM1-DT
FGFR3	CRIP1
FGFRL1	CROT
FHIP1A	CRTC1
FHOD3	CRYBG2
FILNC1	CRYZ
FKBP10	CSF1
FKBP14	CSRP2
FKBP7	CST2
FLT1	CST3
FLT4	CST4
FN1	CST5
FNDC3A	CST6
FNIP2	CSTA
FOS	CTAGE1
FOXJ3	CTDSPL
FOXN1	CTF1
FOXO1	CTNNA3
FSD1L	CTNNAL1
FSTL3	CTPS1
FYB1	CTSE
GAA	CTSF
GALNT1	CTSH
GAST	CTSS
GCH1	CTU1
GCM1	CTXN1
GCNT1	CUEDC1
GDPD1	CUTALP
GGA2	CUZD1
GGTA1	CXADR
GH2	CXCL16
GIPR	CXCL2
GJC1	CXCL5
GLIPR1	CYB5A
GLUD1	CYB5RL
GMCL1	CYGB
GMIP	CYP1A1
GNAL	CYP2J2
GNB4	CYP2S1
GNG2	CYP7B1
GNG4	CYSRT1
GOLGA7	CYSTM1
GOLIM4	CYTOR
GP1BA	CYYR1-AS1
GPATCH11	DAAM2
GPC2	DACT1
GPC3	DBNDD1
GPC4	DBNDD2
GPR132	DBP
GPR141	DCBLD1
GPR146	DCDC2
GPR150	DDAH1
GPR17	DDAH2
GPR180	DDB2
GPR32	DDR1
GPR78	DEFB1
GPRIN3	DENND1C
GPX3	DENND2B
GRAMD1B	DENND3
GRASLND	DEPP1
GREB1	DGCR6
GRHL1	DGKD
GRK3	DHRS1
GRK4	DIAPH3
GRK5	DIO1
GRPEL2	DKK2
GSTA4	DLC1
GSTCD	DLG3
GTF2I-AS1	DMAC1
GXYLT1	DMRT2
H19	DMTN
HAPLN1	DNAH3
HAPLN3	DNAH5
HAVCR1	DNAJC6
HCG4P8	DNAJC9-AS1
HDGFL3	DNMT1
HEATR5B	DNPEP
HEG1	DOCK8
HEPH	DOK7
HEPHL1	DPCD
HEYL	DPF1
HIP1	DPM3
HLA-DOB	DPP4
HLA-F-AS1	DPP7
HLA-G	DPYSL2
HMGCR	DPYSL3
HOXA13	DRAM1
HOXC9	DSC3
HPGD	DSG3
HPN	DTNB
HPSE	DUBR
HS3ST1	DUSP10
HS3ST3B1	DUSP14
HSPE1-MOB4	DUSP6
HSPG2	DUSP9
HTRA1	DYNLRB2-AS1
HTRA4	DYNLT2B
HUNK	DYNLT4
HYCC1	EAF2
HYKK	ECEL1P2
ICAM3	ECHDC2
ID4	EDIL3
IDH1	EDN1
IDH2	EEF1D
IFNAR2	EFCC1
IGF2	EFNA5
IGFL3	EGFL7
IGSF10	EGFL8
IGSF3	EGLN3
IL10RA	EHBP1L1
IL10RB-DT	EHD2
IL13RA1	EID2
IL1R1	EIF3C
IL1RAP	ELAPOR1
IL20RA	ELF5
IL2RB	EMID1
IL6ST	EMILIN2
INHA	EMP2
INTS6	EMP3
INVS	ENC1
IQSEC1	ENPEP
ISL1	ENPP1
ISM2	ENSG00000124593
ITGA1	ENSG00000145063
ITGA2-AS1	ENSG00000183308
ITGA5	ENSG00000197462
ITGB1	ENSG00000203546
ITGB8	ENSG00000205890
ITLN1	ENSG00000214708
ITM2B	ENSG00000214719
ITPRIP	ENSG00000224984
ITSN2	ENSG00000225886
JAK1	ENSG00000226281
JAZF1	ENSG00000226332
JKAMP	ENSG00000226535
KCNF1	ENSG00000227218
KCNK4	ENSG00000227388
KCNK4-TEX40	ENSG00000227619
KCTD12	ENSG00000228521
KDM1B	ENSG00000228559
KIAA1143	ENSG00000234405
KIAA1614	ENSG00000236377
KIAA1671	ENSG00000236449
KIF12	ENSG00000241489
KIF21A	ENSG00000241607
KIFAP3	ENSG00000242861
KISS1R	ENSG00000246090
KLF10	ENSG00000247765
KLHL2	ENSG00000247903
KLHL28	ENSG00000248206
KLHL5	ENSG00000248964
KLHL8	ENSG00000250256
KRT222	ENSG00000250899
KRTAP29-1	ENSG00000250969
LAMA4	ENSG00000251095
LCAL1	ENSG00000251211
LCNL1	ENSG00000253196
LDLRAD3	ENSG00000253917
LEP	ENSG00000254501
LEPROTL1	ENSG00000254706
LGALS1	ENSG00000254951
LHFPL6	ENSG00000255498
LIFR	ENSG00000256029
LIFR-AS1	ENSG00000256802
LIN28A	ENSG00000256861
LINC00294	ENSG00000256916
LINC00632	ENSG00000258232
LINC00641	ENSG00000258410
LINC00648	ENSG00000259316
LINC01094	ENSG00000259985
LINC01176	ENSG00000260121
LINC01602	ENSG00000260710
LINC01783	ENSG00000260855
LINC01819	ENSG00000260934
LINC01983	ENSG00000261385
LINC02428	ENSG00000261838
LINC02484	ENSG00000262160
LINC02506	ENSG00000262714
LINC02611	ENSG00000263165
LINC02614	ENSG00000264558
LINC02701	ENSG00000265246
LINC02798	ENSG00000266680
LINC02887	ENSG00000267058
LINC02904	ENSG00000267149
LINC02920	ENSG00000267317
LINC02936	ENSG00000267426
LINC02978	ENSG00000267598
LINC02986	ENSG00000268531
LIPA	ENSG00000269289
LIPK	ENSG00000269877
LIX1L	ENSG00000271366
LMAN1	ENSG00000271853
LNX2	ENSG00000272009
LOX	ENSG00000272078
LOXL1	ENSG00000272079
LPCAT2	ENSG00000272405
LPGAT1	ENSG00000272512
LRRC15	ENSG00000272865
LRRC3	ENSG00000273084
LRRC32	ENSG00000273619
LRRC8B	ENSG00000274272
LRRC8C	ENSG00000274944
LTN1	ENSG00000275216
LVRN	ENSG00000275234
LY6E-DT	ENSG00000275612
LY6K	ENSG00000276170
LYPD5	ENSG00000276850
LYRM7	ENSG00000277459
LZTS1	ENSG00000277534
MACIR	ENSG00000278341
MAG	ENSG00000278626
MAGED4	ENSG00000279029
MAML2	ENSG00000279119
MAN1A2	ENSG00000279208
MANEA	ENSG00000279406
MAOB	ENSG00000279409
MAP1A	ENSG00000279518
MAP3K15	ENSG00000280027
MAP4K5	ENSG00000280099
MAP7D3	ENSG00000280362
MAPK6	ENSG00000280402
MBNL2	ENSG00000280649
MCAM	ENSG00000280800
MCTP2	ENSG00000281571
MED4-AS1	ENSG00000281741
MEX3A	ENSG00000283167
MEX3B	ENSG00000283283
MFAP2	ENSG00000284820
MFSD2A	ENSG00000285216
MGAT5	ENSG00000285382
MGAT5B	ENSG00000285602
MIA-RAB4B	ENSG00000285901
MICAL1	ENSG00000286125
MICB	ENSG00000286190
MILIP	ENSG00000287031
MILR1	ENSG00000287263
MINAR1	ENSG00000287331
MLLT11	ENSG00000287356
MMD	ENSG00000287569
MMP11	ENSG00000287574
MMP14	ENSG00000287611
MMP15	ENSG00000287906
MMP2	ENSG00000287929
MMP25-AS1	ENSG00000288047
MOSPD1	ENSG00000288321
MPHOSPH9	ENSG00000288735
MRC2	ENSG00000288736
MRGPRX1	ENSG00000288781
MRLN	ENSG00000288802
MRPS36	ENSG00000289056
MSANTD2	ENSG00000289078
MSMO1	ENSG00000289130
MSN	ENSG00000289144
MST1	ENSG00000289166
MSTO1	ENSG00000289281
MT-ATP6	ENSG00000289326
MT-ATP8	ENSG00000289614
MT-CO1	ENSG00000289621
MT-CO2	ENSG00000289701
MT-CO3	ENSG00000289754
MT-CYB	ENSG00000289843
MT-ND1	ENSG00000290461
MT-ND2	ENSG00000290520
MT-ND4	ENSG00000290549
MT-ND4L	ENSG00000290692
MT-ND5	ENSG00000290805
MT-RNR2	ENSG00000290856
MT-TL1	ENSG00000291044
MTATP6P1	ENSG00000291051
MTCO1P12	ENSG00000291096
MTMR2	ENSG00000291149
MTMR4	ENSG00000291157
MTND2P28	ENSG00000291176
MTNR1B	ENSG00000291234
MTSS2	ENSG00000291271
MUCL1	ENTPD8
MYCN	ENTREP1
MYCNOS	EPB41L1
MYCNUT	EPB41L1-AS1
MYL4	EPCAM
MYMX	EPHA10
MYO1B	EPHA2
MYO1E	EPHA2-AS1
MYO1H	EPHX1
MYO7B	EPN3
N4BP3	EPOP
NAV1	EPS8
NBPF1	ERCC6L2-AS1
NBPF10	ERICD
NBPF12	ESPN
NBPF13P	ETS1
NBPF14	ETV7
NBPF15	EVPL
NBPF25P	EXOG
NBPF9	EXOSC4
NCALD	F2R
NCKAP1	F2RL1
NCOA1	F3
NCS1	F5
NECTIN3	FAAH2
NES	FABP7
NEXN	FAH
NFYB	FAHD2B
NID2	FAM111A
NIPAL1	FAM111A-DT
NIPAL2	FAM118A
NIPSNAP3B	FAM151B-DT
NKAIN2	FAM171B
NLGN1	FAM20A
NLRP6	FAM225A
NMD3	FAM241A
NOS2	FAM24B
NOTCH2	FAM43B
NOTUM	FAM53A
NPAT	FAM83A
NPR1	FAM9C
NR6A1	FANCD2
NREP	FAP
NRIP1	FARP1
NRXN2	FAS
NUFIP2	FASTK
NUP153	FAT1
NXPH3	FAXC
OR51B5	FAXDC2
OSBPL6	FBF1
OTUD3	FBLN2
OXGR1	FBN1
P2RX2	FBN1-DT
PAEP	FBN2
PAG1	FBN3
PALM	FBP1
PAPPA	FBXO34
PAPPA2	FBXO41
PAPSS2	FBXW10B
PAQR3	FCHO1
PAQR8	FCHO2-DT
PARD6G	FCRL5
PARM1	FDXR
PCDH12	FEZ1
PCED1B	FGF1
PCMTD1	FGF12
PCOLCE2	FGFBP2
PCP4L1	FGFR2
PCSK6	FHL1
PCYOX1L	FILIP1
PDCD4	FILIP1L
PDE3B	FJX1
PDE6H	FLG
PDIA2	FLG-AS1
PDK1	FLI1
PDK3	FLJ16779
PECAM1	FMC1
PFKFB3	FMO9P
PGBD1	FNDC10
PGM2L1	FOLR1
PHETA2	FOXB1
PHLDB2	FOXL2
PHYHIPL	FOXN3-AS1
PICALM	FOXO4
PID1	FOXP1
PIGCP1	FRAS1
PIGK	FRMD6
PIK3AP1	FRMPD2
PIP4P2	FRY
PIPOX	FSCN2
PIWIL3	FTH1
PLA2G7	FTH1P7
PLAAT5	FUT3
PLAC8	FUZ
PLB1	FXYD3
PLCD4	FYB2
PLOD1	FZD5
PLOD2	GABRE
PLOD3	GALNT11
PLPPR3	GALNT12
PLTP	GALNT15
PLXDC2	GALNT18
PLXNA3	GALNT6
PM20D2	GAMT
POF1B	GAREM1
POLR2J3	GARNL3
POPDC3	GAS1
PPATP1	GAS6
PPFIBP2	GAS6-AS1
PPIP5K2	GAS6-DT
PPM1L	GAS7
PPM1N	GASK1B
PPP4R4	GASK1B-AS1
PPY2P	GATA3-AS1
PRCP	GCA
PRDM16	GCHFR
PRDM5	GCNT2
PRDM9	GCNT4
PREX1	GDPD2
PRKAA1	GFI1
PRKAB2	GGT1
PRKAR2B	GIMAP2
PRKD3	GINS4
PRKG1	GJA1
PROCR	GJB3
PROS1	GJB4
PRSS21	GJB5
PRSS41	GJC2
PRUNE2	GKAP1
PSG3	GLB1L2
PTCH2	GLIPR2
PTEN	GLRB
PTGDS	GLT8D2
PTGER3	GLYAT
PTGER4	GMPR
PTH1R	GNA15
PTK2B	GPAT3
PTPDC1	GPD1L
PTPN12	GPR143
PTPRE	GPR153
PTPRR	GPR155
PTPRS	GPR161
PXDN	GPR176
PYCR1	GPR27
PYGO1	GPR39
R3HDM1	GPR87
RAB23	GPRASP2
RAB2B	GPRC5A
RAB30	GPRC5B
RAB3D	GRAMD4
RAB6A	GRIN1
RAB8B	GRIP2
RAP1GDS1	GRM4
RAP2A	GSAP
RARS2	GSDMD
RASGRF2	GSTO1
RBFOX2	GTF2A1L
RBM24	GTF2H2C
RBMS2	GTF2I
RBPMS2	GTF2IP1
RCN3	GTF2IP4
RCOR2	GTF2IRD1
RECK	GTF2IRD2
RECQL	GTF2IRD2B
REM2	GTF3C1
REPS2	GXYLT2
REST	H2AJ
RFX7	H3C4
RGS18	HAND1
RHOQ	HBEGF
RIMBP3B	HDAC11
RIMBP3C	HDAC9
RN7SL1	HDHD3
RN7SL2	HEBP1
RN7SL3	HECW2-AS1
RNF145	HERC6
RNF157	HES4
RNF169	HES6
RNF2	HHLA3-AS1
RNF39	HID1
RNU6-5P	HINT2
RNU6-7	HIVEP2
ROBO1	HK2-DT
ROCK1	HKDC1
RPL32P32	HLA-H
RPS3AP26	HMGCLL1
RSC1A1	HNRNPA1P33
RSU1	HOATZ
RTN4R	HOOK1
RUFY2	HOXC13
RYBP	HPDL
SBF2-AS1	HRCT1
SBK1	HS6ST2
SCAMP1	HSD11B1
SCARF2	HSD17B1
SCD	HSD3BP5
SCUBE1	HSH2D
SDK2	HSPA12B
SEC24D	HSPA1A
SEMA3E	HSPA4L
SEMA3G	HSPB11
SEMA4B	HSPBP1
SEMA4C	HTRA3
SEPTIN10	ICA1-AS1
SEPTIN14	ICAM2
SEPTIN3	IDO1
SERPINB11	IFFO2
SERPINB12	IFI16
SERPINB9	IFI27
SERPINE2	IFI27L2
SERPINI1	IFI35
SESN3	IFI6
SESTD1	IFIH1
SFRP1	IFIT1
SFT2D2	IFIT2
SFTPD	IFIT3
SFXN3	IFITM1
SGPP2	IFITM2
SGTB	IFITM3
SH3BGRL	IGDCC3
SH3BP5	IGFBP3
SH3BP5-AS1	IGFBP4
SH3GLB1	IGFBP6
SH3PXD2B	IGFBP7
SHANK1	IGFBPL1
SHF	IGFL1
SHROOM4	IGFL2-AS1
SIM1	IGSF9
SIPA1L2	IL15
SKIC3	IL15RA
SKIDA1	IL17RD
SLAIN2	IL18
SLC10A7	IL1A
SLC12A8	IL1B
SLC16A3	IL20RB
SLC16A9	IL27RA
SLC17A9	IL2RG
SLC22A15	IL31RA
SLC23A2	IL32
SLC25A15	IL36RN
SLC25A24	IL4R
SLC25A51	IL6
SLC28A2	ILF3-DT
SLC2A10	ILRUN-AS1
SLC2A13	INA
SLC35F5	INAFM2
SLC36A1	INAVA
SLC36A4	INHBA
SLC38A11	INKA2
SLC38A3	INMT
SLC39A6	INPP1
SLC41A1	INPP5D
SLC4A7	IP6K3
SLC5A5	IQCJ-SCHIP1
SLC66A1L	IQGAP2
SLC6A11	IRAG1
SLC6A17	IRAK2
SLC6A19	IRS1
SLC6A2	IRS2
SLC6A4	IRX2-DT
SLC7A10	IRX4
SLC9B2	ISG15
SLCO4A1	ISYNA1
SLCO4A1-AS1	ITGA2
SLCO4A1-AS2	ITGA3
SMAD3	ITGA9-AS1
SMC5	ITGAM
SMIM43	ITGB3
SNAI1	ITGB4
SNTB1	ITGB5
SNX10	ITGB6
SOAT1	ITPKA
SOBP	ITPKB
SOGA1	IVL
SORBS1	JADE1
SOS2	JCAD
SOWAHC	JPH2
SOWAHD	JSRP1
SPARC	JUN
SPATA13	KANK1
SPATA9	KAZALD1
SPDYE10	KBTBD11
SPIRE1	KCNC4
SPON2	KCNG1
SPRY3	KCNJ16
SRGAP2C	KCNJ5
SRP54-AS1	KCNK1
SRPK2	KCNK3
SRSF12	KCNMB4
ST3GAL2	KCNN4
ST6GAL1	KDM8
ST8SIA1	KHDC1
STEAP1	KHDC1L
STK26	KHDRBS3
STOM	KIAA0040
STYX	KIAA1522
SULT1B1	KIF13B
SUV39H2	KIF20A
SVEP1	KIF23-AS1
SYBU	KIF2C
SYCP2	KIF7
SYDE1	KIFC3
SYNE1	KIRREL1
SYNE3	KITLG
SYNJ1	KLF2
SYT9	KLHDC4
SYT9-AS1	KLHL25
TACR3	KLHL26
TAF4	KLK6
TBC1D1	KLK8
TBC1D4	KLRC1
TBC1D8B	KLRG1
TBCEL	KLRK1
TBX1	KLRK1-AS1
TBX19	KMO
TCAM1P	KMT5C
TCF7L2	KREMEN2
TCP11L1	KRT14
TDRD3	KRT15
TDRD6	KRT17
TEAD1	KRT24
TEAD2	KRT6A
TET1	KRT80
TET3	L1CAM
TFAP2A	LAMA1
TFAP2B	LAMA3
TFPI	LAMA5
TGFB1	LAMB2
TGFB2	LAMB3
TICAM2	LAMB4
TLX3	LAMC2
TM4SF1	LAMP3
TMC3	LAPTM5
TMED7-TICAM2	LARGE2
TMEM109-DT	LARP6
TMEM135	LAYN
TMEM220	LBH
TMEM31	LBX2
TMEM45A	LFNG
TMF1	LGI1
TMX2P1	LHFPL2
TNFAIP2	LHX5
TNFRSF11A	LINC00165
TNFRSF8	LINC00458
TOMM20	LINC00479
TP53I11	LINC00511
TP73	LINC00540
TPGS2	LINC00592
TPP2	LINC00664
TPTEP2-CSNK1E	LINC00836
TRIL	LINC00842
TRIM9	LINC00857
TRIQK	LINC00882
TRO	LINC00963
TTC17	LINC00992
TTC39C	LINC01007
TTC8	LINC01123
TTYH3	LINC01193
TUBA1C	LINC01300
TXLNB	LINC01303
UBA6	LINC01405
UBE2W	LINC01503
UBXN10	LINC01588
UHMK1	LINC01836
UNC45B	LINC01843
UPRT	LINC01889
USP3	LINC02201
USP31	LINC02245
USP32P3	LINC02308
UXS1	LINC02331
VAMP4	LINC02458
VAX2	LINC02541
VCAN	LINC02574
VEPH1	LINC02615
VGLL3	LINC02617
VWF	LINC02635
WAKMAR2	LINC02668
WIPF1	LINC02724
WIPI1	LINC02814
WWTR1	LINC02840
YBX1	LINC02967
YPEL2	LINC02975
YWHABP1	LINC03002
YWHAG	LINC03013
ZBTB10	LINC03016
ZBTB2	LIPC
ZBTB33	LIPH
ZBTB41	LITAF
ZC3H12B	LLGL2
ZDBF2	LMCD1
ZDHHC13	LMOD1
ZFYVE9	LNCOG
ZKSCAN8	LOXL2
ZNF100	LOXL4
ZNF143	LPAR1
ZNF169	LPAR3
ZNF213	LRATD1
ZNF23	LRATD2
ZNF275	LRFN1
ZNF280A	LRIG1
ZNF280B	LRMDA
ZNF280C	LRP2
ZNF280D	LRP5
ZNF285	LRPAP1
ZNF286A-TBC1D26	LRRC20
ZNF300	LRRC27
ZNF432	LRRC75A
ZNF439	LRRC75B
ZNF449	LRRN1
ZNF488	LRRN4
ZNF532	LSP1P4
ZNF570	LSR
ZNF577	LTBP2
ZNF699	LUM
ZNF704	LURAP1L
ZNF731P	LY6G5C
ZNF793	LY6G6C
ZNF841	LYNX1
ZPLD1	LYPD2
	LYPD6B
	LYSMD2
	LYZ
	LZTS3
	MAB21L4
	MACC1
	MAD1L1
	MAL
	MAN1A1
	MANBA
	MANSC1
	MAP1B
	MAP1LC3A
	MAP2
	MAP2K6
	MAP6
	MAP6D1
	MAP7D2
	MAPK11
	MAPK13
	MAPK8IP1
	MAPKAPK3
	MARCHF10
	MARCHF4
	MARCHF9
	MARCKS
	MARK4
	MARVELD2
	MARVELD3
	MATCAP2
	MATN2
	MB21D2
	MCAT
	MCF2L
	MCOLN2
	MCRIP2
	MDFIC
	MDK
	ME3
	MECOM
	MEGF6
	MEGF8
	MELTF
	MERTK
	MEST
	MET
	METRN
	METTL18
	METTL7A
	MFGE8
	MFHAS1
	MFSD2B
	MFSD6
	MFSD6L
	MIA
	MIATNB
	MICA
	MIEF2
	MIEN1
	MINDY1
	MIR200CHG
	MIR205
	MIR205HG
	MIR27B
	MIR29B2CHG
	MIR3648-1
	MIR3936HG
	MIR4435-2HG
	MIR4733HG
	MIR663AHG
	MIR9-1HG
	MISP
	MITF
	MKRN2OS
	MME
	MMP23B
	MMP28
	MMRN2
	MOB3C
	MOCS1
	MOV10
	MOV10L1
	MOXD1
	MPP1
	MPP2
	MPZL2
	MPZL3
	MRAP2
	MRAS
	MRPL27
	MRPL54
	MSI2
	MSL3P1
	MSLN
	MSRA
	MST1R
	MSX1
	MT2A
	MTCL1
	MTLN
	MTUS2
	MUC1
	MUC19
	MX1
	MX2
	MXD3
	MYBL1
	MYBL2
	MYCBPAP
	MYCT1
	MYEF2
	MYH14
	MYH15
	MYL6
	MYL9
	MYLK
	MYLK-AS1
	MYO16
	MYO1A
	MYO1D
	MYO6
	MYO7A
	MYOF
	MYORG
	MZT2A
	MZT2B
	NAA38
	NAALAD2
	NALT1
	NANOS1
	NANP
	NAPRT
	NAT14
	NAXE
	NBEAL2
	NBL1
	NCF2
	NCMAP
	NDC80
	NDUFA13
	NDUFC2
	NDUFS6
	NECTIN1
	NECTIN2
	NEDD4L
	NEDD9
	NEFL
	NEIL1
	NENF
	NEURL3
	NFATC2
	NFATC2IP-AS1
	NFE2L1-DT
	NFKB2
	NFKBIE
	NHSL1-AS1
	NINL
	NIPA1
	NKAIN4
	NLRC5
	NLRP10
	NLRP3
	NLRP7
	NME3
	NNT
	NOG
	NOS1AP
	NOTCH1
	NOTCH3
	NOX4
	NOXA1
	NPAS3
	NPDC1
	NPL
	NPM2
	NPNT
	NPPB
	NPTX1
	NQO1
	NR1H3
	NR2F2
	NR2F2-AS1
	NRAV
	NRG1
	NRK
	NRN1L
	NRP1
	NRP2
	NRTN
	NSMCE1
	NSUN5P2
	NT5C2
	NTAN1
	NTHL1
	NTNG1
	NUAK1
	NUDCD2
	NUDT14
	NUDT4
	NUDT4B
	NUDT8
	NUP210
	NUPR1
	NXN
	NXNL2
	NYNRIN
	OAS1
	OAS2
	OAS3
	OASL
	OBSCN
	OCLN
	OGDHL
	OGFRP1
	OLFM4
	OLFML3
	OLR1
	OR10Y1P
	OR2I1P
	OR5H5P
	ORAI2
	ORAI3
	OSBPL3
	OSBPL5
	OSBPL7
	OSGIN1
	OVCH2
	OVOL2
	OXTR
	P2RY2
	P2RY6
	P4HTM
	PAAF1
	PADI2
	PAFAH1B3
	PAGE4
	PAK6
	PAK6-AS1
	PAMR1
	PAQR4
	PARD3B
	PARD6A
	PARD6B
	PARP1
	PARP10
	PARP12
	PARP14
	PARP9
	PATJ
	PBX1
	PCAT1
	PCAT7
	PCBP4
	PCDH7
	PCDHGA6
	PCDHGB1
	PCDHGC3
	PCGF5
	PCK2
	PCNX2
	PCSK4
	PDGFA
	PDGFA-DT
	PDGFD
	PDGFRB
	PDLIM1
	PDLIM3
	PDLIM4
	PDZD2
	PDZK1
	PEAR1
	PEG10
	PENK
	PER3
	PEX11A
	PEX11G
	PFKP
	PGPEP1
	PHF19
	PHLDA3
	PHLPP2
	PICSAR
	PIDD1
	PIEZO1
	PIF1
	PIFO
	PIGM
	PIK3CD
	PIK3IP1
	PINK1
	PIP5K1B
	PITX1
	PKD1L2
	PLA2G4B
	PLA2G4C
	PLA2R1
	PLAAT3
	PLAAT4
	PLAU
	PLAUR
	PLCB2
	PLCB4
	PLCE1-AS1
	PLCG2
	PLCXD2
	PLCXD3
	PLD5
	PLEKHA6
	PLEKHA7
	PLEKHG5
	PLEKHH3
	PLIN1
	PLK3
	PLLP
	PLPP2
	PLS1
	PLXNA2
	PLXNB1
	PMAIP1
	PMEL
	PMVK
	PNMA2
	PNMA8B
	PNPLA6
	POC1A
	POC1B-AS1
	PODXL
	POLR2L
	POLRMT
	POMT1
	PON3
	POU2F2
	POU5F1B
	POU6F1
	PPIC
	PPL
	PPM1H
	PPP1R14A
	PPP1R26
	PPP1R3E
	PPP1R3F
	PPP1R9A
	PRAL
	PRAP1
	PRCD
	PRDM11
	PRECSIT
	PRELID2
	PRICKLE1
	PRICKLE4
	PRKAA2
	PRKAR1B
	PRKX
	PRODH
	PROM1
	PROM2
	PRPS2
	PRR19
	PRR22
	PRR5
	PRR5L
	PRSS12
	PRSS23
	PRXL2A
	PSAPL1
	PSAT1
	PSEN2
	PSG1
	PSME1
	PSORS1C1
	PSTPIP2
	PTCHD1
	PTCHD3P1
	PTCHD4
	PTGR1
	PTGR3
	PTHLH
	PTMS
	PTPRD
	PTPRJ
	PTPRK
	PTPRN
	PTPRU
	PTTG1
	PWWP3B
	PXMP2
	PYCARD
	QDPR
	QPCT
	RAB11FIP1
	RAB11FIP4
	RAB17
	RAB19
	RAB25
	RAB27B
	RAB33B
	RAB38
	RAB3B
	RAB40A
	RAD51-AS1
	RAI1
	RALGPS1
	RALY-AS1
	RAMP1
	RARA-AS1
	RARRES1
	RARRES2
	RASAL1
	RASGEF1B
	RASGRF1
	RASL11A
	RASSF2
	RASSF5
	RBM11
	RBMS3
	RCAN1
	RECQL4
	REEP6
	RELB
	RESF1
	RETREG1
	RFLNA
	RGCC
	RGMA
	RGS12
	RGS2
	RGS20
	RHBDF2
	RHBDL3
	RHPN2
	RIC3
	RIGI
	RIMS2
	RIMS3
	RIPK4
	RIPOR2
	RLBP1
	RMI2
	RNASE7
	RNASET2
	RND3
	RNF125
	RNF128
	RNF144B
	RNF152
	RNF208
	RNF43
	RNPEPL1
	RNU6-36P
	ROMO1
	ROR2
	RP2
	RPAIN
	RPL29P19
	RPL6P4
	RPS15P9
	RPS28
	RPS6KA4
	RRAD
	RTF1
	RTKN
	RTP4
	RUNX2
	RWDD2A
	S100A13
	S100A14
	S100A16
	S100A4
	S100A6
	S100A9
	S100Z
	S1PR3
	SAA1
	SAMD12
	SAMD4A
	SAMD5
	SAMD9
	SAMHD1
	SATB1
	SCAMP5
	SCAND1
	SCCPDH
	SCD5
	SCEL
	SCHIP1
	SCLY
	SCML2
	SCN3B
	SCNN1A
	SCRN1
	SCUBE3
	SDK1
	SDSL
	SEC14L5
	SECTM1
	SELENOP
	SEMA3F
	SEMA4D
	SEMA5A
	SEMA6A
	SERPINB2
	SERPINB5
	SERPINB8
	SERPINF1
	SERTAD1
	SERTAD4BP
	SETBP1
	SETD4
	SFI1
	SFN
	SFTA2
	SGK3
	SGSM1
	SH3BGRL2
	SH3GL3
	SH3RF2
	SHB
	SHFL
	SHROOM1
	SHROOM2
	SHROOM3
	SIGIRR
	SIK3
	SIRPA
	SIRPB2
	SIX1
	SLAIN1
	SLBP
	SLC12A3
	SLC12A7
	SLC13A3
	SLC15A2
	SLC15A3
	SLC16A1-AS1
	SLC17A5
	SLC18A3
	SLC1A3
	SLC1A4
	SLC22A1
	SLC22A23
	SLC25A10
	SLC25A12
	SLC25A23
	SLC25A29
	SLC26A2
	SLC26A4
	SLC27A2
	SLC27A5
	SLC2A12
	SLC2A6
	SLC2A8
	SLC2A9
	SLC31A2
	SLC35D1
	SLC39A11
	SLC3A2
	SLC44A3
	SLC44A3-AS1
	SLC45A4
	SLC46A1
	SLC46A3
	SLC48A1
	SLC4A2
	SLC4A8
	SLC52A1
	SLC6A9
	SLC7A14-AS1
	SLC7A4
	SLC7A6
	SLC7A7
	SLC8A2
	SLC9A2
	SLC9A3R2
	SLC9A7
	SLCO1A2
	SLCO2A1
	SLCO3A1
	SLPI
	SMIM22
	SMIM5
	SMO
	SMPD1
	SMPDL3A
	SNAI2
	SNAP91
	SNCG
	SNHG18
	SNN
	SNRPN
	SNX29
	SOCS1
	SOD3
	SORBS2
	SORCS2
	SOWAHB
	SOX15
	SOX7
	SOX9
	SPATA2L
	SPATA33
	SPEF2
	SPINDOC
	SPINT1
	SPINT1-AS1
	SPINT2
	SPNS2
	SPP1
	SPR
	SPRR3
	SPRY1
	SPRYD4
	SPSB4
	SPTAN1
	SPTBN1
	SPTBN2
	SQOR
	SRGAP1
	SRPX2
	SSC4D
	ST14
	ST20-MTHFS
	ST6GALNAC1
	STAB1
	STAP2
	STC2
	STEAP1B
	STEAP1B-AS1
	STEAP3
	STING1
	STK32C
	STMN3
	STN1
	STON1
	STON2
	STOX1
	STS
	STX19
	STXBP6
	SUGCT
	SULF2
	SULT2A1
	SUSD3
	SVOPL
	SYCE1L
	SYK
	SYNGR2
	SYNJ2
	SYT15-AS1
	SYT15B
	SYT5
	SYTL1
	SYTL3
	SYTL4
	SYTL5
	TAC4
	TACC3
	TACR1
	TACSTD2
	TAGLN
	TAPBPL
	TBC1D22A-AS1
	TBKBP1
	TBL1X
	TBX2
	TBX2-AS1
	TCEA2
	TCEAL7
	TCF7
	TCIM
	TDRD12
	TEAD4
	TEDC1
	TEF
	TENM2
	TENT5B
	TESC
	TF
	TFCP2L1
	TFEB
	TFPT
	TGFA
	TGFB1I1
	TGFB3
	TGFBI
	TGIF2
	TGM1
	THADA
	THBS1
	THEM6
	THSD7A
	TIMP3
	TIMP4
	TINAGL1
	TK1
	TKFC
	TLCD4
	TLCD5
	TLR3
	TLR4
	TLR7
	TLX2
	TM7SF2
	TM7SF3
	TMC1
	TMC5
	TMED2-DT
	TMEM106C
	TMEM120A
	TMEM125
	TMEM130
	TMEM131L
	TMEM139
	TMEM140
	TMEM145
	TMEM160
	TMEM170B
	TMEM178A
	TMEM191A
	TMEM191B
	TMEM191C
	TMEM198
	TMEM200B
	TMEM204
	TMEM229B
	TMEM236
	TMEM238
	TMEM247
	TMEM255B
	TMEM266
	TMEM38A
	TMEM40
	TMEM41A
	TMEM45B
	TMEM51
	TMEM52B
	TMEM59L
	TMEM63A
	TMEM98
	TMOD1
	TMPRSS11E
	TMPRSS13
	TMPRSS2
	TMSB15B
	TMSB4X
	TMTC2
	TMX4
	TNF
	TNFRSF10C
	TNFRSF12A
	TNFRSF14
	TNFRSF19
	TNFRSF25
	TNFRSF9
	TNFSF12
	TNFSF15
	TNFSF9
	TNKS1BP1
	TNNC1
	TNNT1
	TNNT2
	TNNT3
	TNS1
	TOB1
	TOB1-AS1
	TOE1
	TOP2A
	TOR4A
	TP53TG1
	TP63
	TP73-AS1
	TPPP3
	TPRN
	TPST2
	TRANK1
	TRAP1
	TREX1
	TRIAP1
	TRIM16
	TRIM2
	TRIM22
	TRIM29
	TRIM45
	TRIM55
	TRIM69
	TRIM8
	TRIM8-DT
	TRIP6
	TRMT2B
	TRNP1
	TRPM6
	TSKS
	TSPAN1
	TSPAN15
	TSPAN18
	TSPAN2
	TSPAN4
	TSPAN5
	TST
	TTC12
	TTC33
	TTC9
	TTLL7
	TTN
	TUBA1A
	TUBB2B
	TWIST1
	TXNIP
	TXNRD2
	TXNRD3
	TYMS
	TYMSOS
	UACA
	UBA7
	UBAC1
	UBD
	UCHL1
	UCK1
	ULK3
	UNC5B
	UNC93B4
	UNC93B5
	UPB1
	UPK2
	UPK3B
	UQCC3
	UQCRQ
	USP13
	USP18
	USP27X
	USP28
	USP53
	UTRN
	UXT-AS1
	VAMP8
	VANGL2
	VASH1-AS1
	VASN
	VIM
	VLDLR
	VLDLR-AS1
	VSTM5
	VTCN1
	VTN
	VWCE
	VXN
	WASF1
	WDR25
	WDR54
	WDR83
	WFDC2
	WFDC21P
	WFIKKN1
	WLS
	WNT10A
	WNT4
	WNT5A
	WNT6
	WNT7B
	WNT9A
	WSCD1
	WWC1
	WWC3
	XAF1
	XAGE2
	XAGE3
	XG
	YAP1
	YIPF1
	YWHAQP5
	ZBED2
	ZBED8
	ZBTB4
	ZBTB48
	ZBTB7C
	ZCCHC24
	ZDHHC14
	ZFHX3-AS1
	ZFPM1
	ZFTA
	ZFYVE19
	ZHX2
	ZMAT3
	ZMYND15
	ZNF185
	ZNF219
	ZNF362
	ZNF444
	ZNF48
	ZNF503
	ZNF516
	ZNF530
	ZNF579
	ZNF620
	ZNF827
	ZP3
	ZSCAN10
	ZSCAN31
