# Supplementary material for: ATOH8 is crucial for the differentiation of human trophoblast stem cells into extravillous trophoblasts
Source: Sci Rep. 2025 Nov 4;15:38582. doi: 10.1038/s41598-025-22484-3 (PMC12586484; doi:10.1038/s41598-025-22484-3)
Supplement: Supplementary file 3 — Supplementary Information 3. [file 41598_2025_22484_MOESM3_ESM.xlsx]

## Sheet: Sheet1
Supplemental Table S2. Primers and shRNA sequences used in this study.
ATOH8_F	ATCAAAGCCCTGCAGCAGAC
ATOH8_R	CCATATGAGTAGCACGGCAC
ASCL2 _L	CGTGAAGCTGGTGAACTTGGG
ASCL2 _R	CTCCACCTTGCTCAGCTTCTT
CGA _L	GTCCAAAAGAACGTCACCTCA
CGA _R	CGTGTGGTTCTCCACTTTGAA
CGB3_L	GTCAACACCACCATCTGTGC
CGB3_R	GGTAGTTGCACACCACCTGAG
GAPDH _L	TGACTTCAACAGCGACACCC
GAPDH_R	TTCGTTGTCATACCAGGAAATGAG
GATA3_L	GGGCTCTACTACAAGCTTCAC
GATA3_R	CACTTTTTGGATTTGCTAGAC
MMP2_L	AGCTCCCGGAAAAGATTGAT
MMP2_R	GTGCTGGCTGAGTAGATCCAG
TEAD4_L	CTCCACGAAGGTCTGCTCTTT
TEAD4_R	GGATGCGGTAAGAGTAGTGTCC
TP63_L	AGAAACGAAGATCCCCAGATGA
TP63_R	CTGTTGCTGTTGCCTGTACGTT
TFAP2C_F	GTTGGACAAGATTGGGTTGAA
TFAP2C_R	CCCTAGCCAAATGAACAGCTT
ATOH8_cloning_primer_F	GACTAGCGGCCGCTATGAAGCACATCCCGGTCCTC
ATOH8_cloning_primer_R	GGTGCTAGCTCACTCCTTGCGCTTCTTGGC
ATOH8_shRNA	CCGGGAACGGCCTTAAGAAGCTCAACTCGAGTTGAGCTTCTTAAGGCCGTTCTTTTT
